# Supplementary material for: Self-Assembly Study of Block Copolypeptoids in Response to pH and Temperature Stimulation
Source: Polymers (Basel). 2024 Apr 12;16(8):1082. doi: 10.3390/polym16081082 (PMC11053516; doi:10.3390/polym16081082)
Supplement: Supplementary file 1 [file polymers-16-01082-s001.zip]

Archive with 1 entries (1 files):
- polymers-2944426-supplementary.pdf
